# Supplementary material for: Autonomic Function Recovery and Physical Activity Levels in Post-COVID-19 Young Adults after Immunization: An Observational Follow-Up Case-Control Study
Source: Int J Environ Res Public Health. 2023 Jan 27;20(3):2251. doi: 10.3390/ijerph20032251 (PMC9915325; doi:10.3390/ijerph20032251)
Supplement: Supplementary file 1 [file ijerph-20-02251-s001.zip]

Archive with 1 entries (1 files):
- ijerph-2085283-supplementary.pdf
